# Supplementary material for: Effectiveness of Extended or Continuous vs. Bolus Infusion of Broad-Spectrum Beta-Lactam Antibiotics for Febrile Neutropenia: A Systematic Review and Meta-Analysis
Source: Antibiotics (Basel). 2023 Jun 7;12(6):1024. doi: 10.3390/antibiotics12061024 (PMC10295281; doi:10.3390/antibiotics12061024)
Supplement: Supplementary file 1 [file antibiotics-12-01024-s001.zip]

Archive with 1 entries (1 files):
- antibiotics-2372236-supplementary.pdf
